# Supplementary material for: Dietary Protein Quality Affects the Interplay between Gut Microbiota and Host Performance in Nile Tilapia
Source: Animals (Basel). 2024 Feb 24;14(5):714. doi: 10.3390/ani14050714 (PMC10930938; doi:10.3390/ani14050714)
Supplement: Supplementary file 1 [file animals-14-00714-s001.zip]

Archive with 1 entries (1 files):
- animals-2731219-supplementary.pdf
